# Supplementary material for: Population Genomics Reveals the Underlying Structure of the Small Pelagic European Sardine and Suggests Low Connectivity within Macaronesia
Source: Genes (Basel). 2024 Jan 27;15(2):170. doi: 10.3390/genes15020170 (PMC10888339; doi:10.3390/genes15020170)
Supplement: Supplementary file 1 [file genes-15-00170-s001.zip]

Archive with 2 entries (2 files):
- SupplementaryFigures.pdf
- SuppTables.xlsx
