# Supplementary material for: Population Genomics Reveals the Underlying Structure of the Small Pelagic European Sardine and Suggests Low Connectivity within Macaronesia
Source: Genes (Basel). 2024 Jan 27;15(2):170. doi: 10.3390/genes15020170 (PMC10888339; doi:10.3390/genes15020170)
Supplement: Supplementary file 1 [file genes-15-00170-s001.zip › SuppTables.xlsx]

## Sheet: TableS1
Sampling site acronym	Region (as in Figure 2)	sample prefix	sequencing depth (nuclear genome)	number of sites covered (nuclear genome)	sequencing depth (mitochondrial genome)	number of sites covered (Mitochondrial genome)	Figure 2 (NGSadmix and PCAngsd)	PBS (id of metapopulation)	Fst with 10 individuals per subset (Figure 2)	Recombination rate	Reference
MAD	West	SPM1	23.921	5311066	12984.9	17555	yes	West	MAD	yes	this study
MAD	West	SPM6	1.983	3739224	757.896	17555	yes	West	MAD		this study
MAD	West	SPM2	1.883	3109148	635.264	17555	yes	West	MAD		this study
MAD	West	SPM10	2.068	3947925	631.368	17554	yes	West	MAD		this study
MAD	West	SPM9	2.293	3661147	607.703	17555	yes	West	MAD		this study
MAD	West	SPM8	2.138	3827551	438.515	17555	yes	West	MAD		this study
MAD	West	SPM4	1.558	2959282	350.796	17555	yes	West	MAD		this study
MAD	West	SPM3	1.766	2952865	348.641	17555	yes	West	MAD		this study
MAD	West	SPM5	1.509	2629726	311.858	17554	yes	West	MAD		this study
MAD	West	SPM7	2.125	2963255	181.781	17554	yes	West	MAD		this study
AZO	West	SPA1	18.321	5304399	4322.74	17555	yes		AZO		this study
AZO	West	SPA4	1.853	1621688	717.779	17555	yes		AZO		this study
AZO	West	SPA6	2.293	3578093	465.559	17555	yes		AZO		this study
AZO	West	SPA8	2.076	2559595	373.302	17553	yes		AZO		this study
AZO	West	SPA9	2.262	3495803	323.478	17555	yes		AZO		this study
AZO	West	SPA7	2.215	3424118	309.931	17554	yes		AZO		this study
AZO	West	SPA2	1.881	3605918	286.772	17554	yes		AZO		this study
AZO	West	SPA10	2.037	2868461	213.986	17555	yes		AZO		this study
AZO	West	SPA5	1.689	2524260	211.711	17553	yes		AZO		this study
AZO	West	SPA3	1.572	2602532	98.308	17550	yes		AZO		this study
TUN	East	SPTu4	1.843	3508289	1064.98	17555	yes				this study
TUN	East	SPTu5	1.904	3641517	753.087	17555	yes				this study
TUN	East	SPTu2	1.95	3753959	462.484	17555	yes				this study
TUN	East	SPTu1	1.89	3516525	423.808	17555	yes				this study
TUN	East	SPTu3	1.797	3332755	304.988	17553	yes				this study
MME	East	Mu6	18.151	5313656	1156.34	17555	yes				[32]
MME	East	Mu4	21.58	5311328	1947.07	17555	yes				[32]
MME	East	Mu3	19.03	5313501	1215.16	17555	yes				[32]
MME	East	Mu2	19.36	5320608	1229.02	17555	yes				[32]
MME	East	Mu1	22.124	5316454	1693.37	17555	yes				[32]
LIO	East	Li6	19.343	5322369	1119.22	17555	yes				[32]
LIO	East	Li5	20.16	5311222	1418.02	17555	yes				[32]
LIO	East	Li4	19.116	5314716	968.202	17555	yes				[32]
LIO	East	Li3	21.045	5307049	1090.19	17555	yes				[32]
LIO	East	Li2	20.589	5317748	1308.77	17555	yes				[32]
AEG	East	SPG8	15.391	5298889	7005.42	17555	yes	East	AEG		this study
AEG	East	SPG5	18.296	5319174	4185.59	17555	yes	East	AEG		this study
AEG	East	SPG2	1.95	3702802	267.287	17555	yes	East	AEG		this study
AEG	East	SPG9	2.035	3388980	251.01	17553	yes		AEG		this study
AEG	East	SPG3	2.133	3972421	207.166	17555	yes	East	AEG		this study
AEG	East	SPG1	1.927	3637230	175.74	17555	yes	East	AEG		this study
AEG	East	SPG10	1.965	3620351	84.945	17555	yes	East	AEG		this study
AEG	East	SPG4	1.636	3017245	80.077	17553	yes		AEG		this study
AEG	East	SPG7	1.966	3601269	78.859	17553	yes		AEG		this study
AEG	East	SPG6	1.861	3463297	62.836	17553	yes	East	AEG		this study
ADR	East	SPT1	21.591	5310961	3432.32	17555	yes		ADR	yes	this study
ADR	East	SPT6	14.658	5314985	2949.96	17555	yes		ADR		this study
ADR	East	SPT10	2.085	3347498	448.403	17555	yes	East	ADR		this study
ADR	East	SPT9	2.081	3573419	369.632	17555	yes		ADR		this study
ADR	East	SPT7	2.054	3150317	346.308	17553	yes	East	ADR		this study
ADR	East	SPT3	2.026	3853982	303.059	17555	yes		ADR		this study
ADR	East	SPT5	2.01	3800474	256.635	17552	yes		ADR		this study
ADR	East	SPT8	2.035	3330064	243.774	17555	yes		ADR		this study
ADR	East	SPT4	1.938	2746087	141.691	17553	yes		ADR		this study
ADR	East	SPT2	1.9	3647515	107.788	17553	yes	East	ADR		this study
MOR	Center	SPMo1	22.958	5335139	6420.84	17555	yes	Center		yes	this study
MOR	Center	SPMo4	1.913	3577883	830.13	17554	yes	Center			this study
MOR	Center	SPMo3	1.822	3332407	775.629	17554	yes	Center			this study
MOR	Center	SPMo2	1.924	3682470	586.26	17555	yes				this study
MOR	Center	SPMo5	1.897	3510325	409.677	17555	yes	Center			this study
IB2	Center	SPP1	1.908	3139473	1457.08	17555	yes	Center			this study
IB2	Center	SPP2	1.758	2368288	1105.6	17537	yes				this study
IB2	Center	SPP4	1.685	2713792	848.789	17554	yes	Center			this study
IB2	Center	SPP5	1.607	2665744	831.524	17555	yes				this study
IB2	Center	SPP3	1.736	2408275	658.894	17555	yes	Center			this study
IB1	Center	SPV3	1.783	3360288	820.381	17555	yes				this study
IB1	Center	SPV5	1.583	2798424	606.016	17554	yes	Center			this study
IB1	Center	SPV4	1.545	2967382	558.007	17553	yes				this study
IB1	Center	SPV1	1.599	2855840	539.319	17554	yes				this study
IB1	Center	SPV2	1.76	2826492	491.233	17554	yes				this study
CAD	Center	Fa5	18.146	5306878	969.163	17555	yes				[32]
CAD	Center	Fa6	16.878	5317315	799.196	17555	yes				[32]
CAD	Center	Fa1	15.918	5310921	679.967	17555	yes	Center			[32]
CAD	Center	Fa3	17.778	5313910	669.861	17555	yes				[32]
CAD	Center	Fa4	15.676	5314265	616.422	17555	yes				[32]
BS0	Center	L366	1.812	3496840	89.605	17538	yes				this study
BS0	Center	L380	1.755	3343481	82.788	17553	yes				this study
BS0	Center	L395	1.713	3305778	63.984	17553	yes				this study
BS0	Center	L370	1.594	2843462	58.282	17555	yes				this study
BS0	Center	L390	1.599	3056438	51.931	17553	yes				this study
BRE	Center	SPF2	2.026	3087342	917.1	17555	yes				this study
BRE	Center	SPF5	2.072	3826135	798.383	17555	yes				this study
BRE	Center	SPF1	1.494	2621091	195.382	17554	yes				this study
BCX	Center	Ga4	17.525	5308033	2060.95	17555	yes				[32]
BCX	Center	Ga5	18.541	5304717	1749.26	17555	yes				[32]
BCX	Center	Ga3	19.365	5316089	1641.45	17555	yes				[32]
BCX	Center	Ga1	17.518	5312826	1637.37	17555	yes				[32]
BCX	Center	Ga6	17.007	5309651	1158.33	17555	yes				[32]
BC0	Center	L425	1.749	3423063	414.177	17555	yes				this study
BC0	Center	L410	1.902	3774241	124.933	17555	yes				this study
BC0	Center	L415	1.66	3148969	68.586	17553	yes				this study
BC0	Center	L440	1.889	3762747	57.514	17553	yes				this study
BC0	Center	L421	1.698	3234064	36.212	17553	yes				this study
ALB	Center	AL07	1.927	3812807	612.585	17555	yes				this study
ALB	Center	AL02	1.697	3328156	355.139	17555	yes	Center			this study
ALB	Center	AL03	1.918	3771745	245.397	17555	yes				this study
ALB	Center	AL01	1.794	3480242	182.973	17555	yes				this study
ALB	Center	AL05	1.643	3076732	174.662	17553	yes				this study
CAN	Canaries	S2	1.234	1086374	2550.58	17555	yes				this study
CAN	Canaries	SPC6	2.663	4644784	1977.38	17555	yes				this study
CAN	Canaries	S3	1.163	206839	1919.99	17555	yes				this study
CAN	Canaries	SPC1	2.603	4577041	1713.01	17555	yes				this study
CAN	Canaries	SPC8	2.528	4559883	1340.03	17554	yes				this study
CAN	Canaries	SPC2	2.52	4515625	1022.27	17555	yes				this study
CAN	Canaries	S1	1.283	253325	817.886	17555	yes				this study
CAN	Canaries	SPC9	2.548	4527966	546.05	17553	yes				this study
CAN	Canaries	S4	1.22	117066	386.658	17555	yes				this study
CAN	Canaries	S5	1.221	338454	119.972	17555	yes				this study

## Sheet: Table S2
Summary statistics for 6 groups with 10 individuals
n	Sampling site acronym	Location	region	tP	D	nSites
1	MAD	madeira	west	0.0057	-0.680896	136555442
2	AZO	azores	west	0.0059	-0.864041	125415126
3	BC2	baybiscayCandX	center	0.0066	-1.07712	153071190
4	CMO	faro.morocco	center	0.0068	-1.08245	153396008
5	ADR	trieste	east	0.0061	-1.07696	145706474
6	AEG	greece	east	0.0061	-0.975316	146081241
Notes
regions	Location	Sampling site acronym
West	Azores	AZO
West	Madeira	MAD
Center	Bay Biscay C + Cx	BC2
Center	Gulf of Cádiz + Morocco	CMO
East	Adriatic Sea	ADR
East	Aegean Sea	AEG

## Sheet: TableS3
Fst for pairwise comparison between groups with 10 individuals
mantel test	Observation: 0.08992684
FstVSdist	Simulated p-value: 0.3239
	nrepet = 9999
code	region	distance	aveFstNeutral	nSitesNeutral	type	Q25	Q75
AEG_CMO	Center_East	3437	0.0241	146616225	between	0.011035	0.050964
AEG_BC2	Center_East	4810	0.0249	146530912	between	0.0128182	0.045799
ADR_BC2	Center_East	4730	0.0251	146146021	between	0.0118882	0.039794
ADR_CMO	Center_East	3358	0.0295	146237334	between	0.0133288	0.06364
AZO_BC2	Center_West	2141	0.031	125850077	between	0.019501	0.042664
ADR_AZO	East_West	4871	0.0316	139728264	between	0.0216763	0.0393828
AZO_CMO	Center_West	1640	0.0368	125884196	between	0.0220995	0.061739
ADR_MAD	East_West	4178	0.0382	143617024	between	0.0293975	0.0493965
AEG_AZO	East_West	4950	0.0396	139758342	between	0.029433	0.060292
BC2_MAD	Center_West	1993	0.0441	136997313	between	0.0295492	0.062609
AEG_MAD	East_West	4258	0.0477	143647881	between	0.037099	0.0746815
CMO_MAD	Center_West	920	0.0503	137042479	between	0.0310797	0.095141
BC2_CMO	Center_Center	1579	0.0042	153495442	within	0	0.00792
ADR_AEG	East_East	1943	0.012	147075106	within	0.007374	0.018088
AZO_MAD	West_West	982	0.0295	136829178	within	0.0237392	0.035109

## Sheet: TableS4
PBS outlier region	Scaffold (S.pilchardus)	Start position of BLAST hit (S. pilchardus)	ENSEMBL gene id (zebra fish GRCz11)	Gene name (zebra fish GRCz11)	Phenotype (zebra fish GRCz11)
East	s1	900778	ENSDARG00000098801	sbno2a	brain morphology; epithelium part_of sensory system decreased thickness; midbrain morphology; neural plate anterior/posterior regionalization disrupted; neuroepithelial cell dislocated BSPO:0000063; otic vesicle has fewer parts of type; otolith formation disrupted; otolith broken; post-vent region curved ventral; ventral side part_of eye decreased pigmentation; ventricular system distended; whole…
East	s1	901617	ENSDARG00000099080	sbno1	brain morphology; epithelium part_of sensory system decreased thickness; habituation decreased rate; midbrain decreased width; midbrain morphology; neural plate anterior/posterior regionalization disrupted; otic vesicle has fewer parts of type; otolith formation disrupted; otolith broken; prepulse inhibition increased magnitude; response to absence of light decreased process quality; startle resp…
East	s1	1002957	ENSDARG00000004680	dnajb6a	locomotion disrupted; pericardium edematous; skeletal muscle refractivity; thigmotaxis disrupted; trunk curved; whole organism decreased mobility
East	s1	1002957	ENSDARG00000020953	dnajb6b	autophagy increased occurrence; cardiac muscle cell increased size; heart hypertrophic; heart increased amount; heart increased size; locomotion disrupted; muscle morphology; myofibril part_of myotome detached from; nucleus part_of skeletal muscle circular; pericardium edematous; response to endoplasmic reticulum stress increased occurrence; sarcomere part_of skeletal muscle disorganized; skeleta…
East	s1	1003106	ENSDARG00000110048	dnajb6b	autophagy increased occurrence; cardiac muscle cell increased size; heart hypertrophic; heart increased amount; heart increased size; locomotion disrupted; muscle morphology; myofibril part_of myotome detached from; nucleus part_of skeletal muscle circular; pericardium edematous; response to endoplasmic reticulum stress increased occurrence; sarcomere part_of skeletal muscle disorganized; skeleta…
East	s1	1010962	ENSDARG00000102381	slc44a4	inner ear decreased size; neuromast hair cell decreased amount; neuromast decreased amount; neuromast decreased size; otolith decreased size; otolith fused with; otolith mislocalised; startle response process quality; stereocilium part_of neuromast hair cell decreased amount; swimming behavior process quality
East	s1	1042933	ENSDARG00000074749	abca12	ball increased size; cell surface part_of keratinocyte disorganized; epidermis morphogenesis disrupted; epidermis morphology; pericardium edematous; pigmentation disrupted
West	s266	98365	ENSDARG00000042684	serpinc1	blood coagulation fibrin clot formation occurs_in posterior cardinal vein increased occurrence; blood coagulation occurs_in heart increased process quality; heart obstructed; regulation of blood coagulation process quality; regulation of circulating fibrinogen levels process quality; whole organism decreased life span
West	s266	98365	ENSDARG00000110644	serpinc1	blood coagulation fibrin clot formation occurs_in posterior cardinal vein increased occurrence; blood coagulation occurs_in heart increased process quality; heart obstructed; regulation of blood coagulation process quality; regulation of circulating fibrinogen levels process quality; whole organism decreased life span
West	s266	98365	ENSDARG00000114606	serpinc1	blood coagulation fibrin clot formation occurs_in posterior cardinal vein increased occurrence; blood coagulation occurs_in heart increased process quality; heart obstructed; regulation of blood coagulation process quality; regulation of circulating fibrinogen levels process quality; whole organism decreased life span
West	s266	152168	ENSDARG00000030107	si:ch211-207i1.2	Muller cell decreased amount
West	s266	152373	ENSDARG00000063068	syne1b	blood circulation decreased rate; heart looping disrupted; heart morphology; pericardium edematous; post-vent region increased curvature
West	s266	166938	ENSDARG00000023237	syne3	keratin filament part_of epidermal cell spatial pattern
West	s266	175806	ENSDARG00000043665	glrx5	blood cell low saturation; blood quality; definitive hemopoiesis disrupted; hemoglobin biosynthetic process disrupted; nucleate erythrocyte decreased amount; nucleate erythrocyte low saturation; primitive hemopoiesis disrupted; whole organism viability
West	s266	175920	ENSDARG00000098785	glrx3	aconitate hydratase activity decreased process quality; cytochrome-c oxidase activity decreased process quality; hemoglobin complex part_of nucleate erythrocyte decreased amount; nucleate erythrocyte part_of heart decreased amount
Center	s62	364968	ENSDARG00000098438	slc6a6b	brain apoptotic; spinal cord apoptotic; whole organism lethal (sensu genetics)
Center	s62	366072	ENSDARG00000018534	slc6a9	fin necrotic; inhibitory postsynaptic potential process quality; musculoskeletal movement disrupted; musculoskeletal movement quality; post-vent region movement quality; regulation of synaptic transmission glycinergic process quality; response to external stimulus quality; startle response arrested; startle response disrupted; thigmotaxis disrupted; whole organism decreased mobility; whole organi…
Center	s62	369214	ENSDARG00000004219	slc6a3	adult behavior process quality; behavior process quality; whole organism morphology
Center	s62	428572	ENSDARG00000008447	fkbp4	anatomical axis part_of whole organism curved; anterior-posterior axis part_of whole organism decreased length
Center	s62	449430	ENSDARG00000027734	srsf5b	whole organism decreased amount; whole organism increased amount
Center	s62	463015	ENSDARG00000058425	rab35b	anatomical region part_of Kupffer's vesicle spatial pattern; cilium part_of Kupffer's vesicle decreased length; determination of heart left/right asymmetry disrupted; determination of liver left/right asymmetry disrupted; heart heterotaxic; heart position; liver heterotaxic; liver position; pericardium edematous; whole organism decreased amount
Center	s62	463015	ENSDARG00000041450	rab11a	Kupffer's vesicle morphology; blood circulation disrupted; cell death increased occurrence; eye decreased size; head decreased size; intersegmental vessel decreased functionality; melanosome transport decreased rate; vasculature malformed; whole organism curved dorsal
Center	s62	463015	ENSDARG00000109465	rab11a	Kupffer's vesicle morphology; blood circulation disrupted; cell death increased occurrence; eye decreased size; head decreased size; intersegmental vessel decreased functionality; melanosome transport decreased rate; vasculature malformed; whole organism curved dorsal
